# Supplementary material for: No Association between Genetic Variants of the COMT and OPRM1 Genes and Pain Perception among Patients Undergoing Total Hip or Knee Arthroplasty for Primary Osteoarthritis
Source: Genes (Basel). 2022 Oct 1;13(10):1775. doi: 10.3390/genes13101775 (PMC9602431; doi:10.3390/genes13101775)
Supplement: Supplementary file 1 [file genes-13-01775-s001.zip]

Archive with 1 entries (1 files):
- genes-1882311-supplementary.pdf
